# Supplementary material for: Near full-length 16S rRNA gene next-generation sequencing revealed Asaia as a common midgut bacterium of wild and domesticated Queensland fruit fly larvae
Source: Microbiome. 2018 May 5;6:85. doi: 10.1186/s40168-018-0463-y (PMC5935925; doi:10.1186/s40168-018-0463-y)
Supplement: Supplementary file 4 — Scripts and parameters. (TXT 7 kb) [file 40168_2018_463_MOESM4_ESM.txt]

#Additional file 4. Scripts and parameters used in the study.

#-------------------------------------
#Scripts to align and trim scaffold 0 sequences.

#added an E.coli MG1655 sequence to scaffold_0_only file and called it scaffold_0_only_MG1655 (sequence from Silva database, found by searching for accession U00096)

#Aligned the scaffold 0 sequences to trim of primer ends; Mothur aligner replaces wobble characters with N's and this is creating problems for OTU clustering; therefore, used the default PyNAST aligner in QIIME; min. sequence length set to 33.
nohup align_seqs.py -i scaffold_0_only_MG1655.fa -e 33 -o scaffold0_pynast &

#Get the reverse complement of failures and then try alignment again.
adjust_seq_orientation.py -i scaffold0_pynast/scaffold_0_only_MG1655_failures.fasta -o scaffold0_pynast/scaffold_0_only_MG1655_failures_rc.fasta
 
nohup align_seqs.py -i scaffold0_pynast/scaffold_0_only_MG1655_failures_rc.fasta -o scaffold0_pynast/failures_rc_alignment &

#some sequences still failing alignment - appear to be bad assemblies --> continued with file scaffold_0_only_MG1655_aligned.fasta

#Opened the alignment file in Aliview and manually removed R primer sequences (i.e. reverse complement of the R primer (TGYACACACCGCCCGTC) and the forward primer AGAGTTTGATCMTGGCTCAG). Alignment starts at position 28 and ends at position 1390 of the E.coli genome.

#used Mothur to remove gaps from alignment; 
nohup mothur ¨#degap.seqs(fasta=scaffold_0_only_MG1655_alignment_trimmed.fasta)¨ &


#-------------------------------------
#Working in Oracle VM VirtualBox to Version 5.0.26 r108824; QIIME 1.9.1
#manually deleted E.coli sequence from scaffold_0_only_MG1655_aligned_trimmed_nogaps2.fa 

#select sequences from file scaffold_0_only_MG1655_aligned_trimmed_nogaps2.fasta that are between 1300 and 1500 bp
split_libraries.py  -f scaffold_0_only_MG1655_aligned_trimmed_nogaps2.fasta -b 0 -p -j run_prefix -l 1300 -L 1500 -o 1300_split -m mapping2.txt 

#open ref OTU picking using the seqs.fna file output from above (default min OTU size is 2) 
#parameters0.99gg.txt file
	#pick_otus:similarity 0.99
	#assign_taxonomy:assignment_method rdp
	#assign_taxonomy:reference_seqs_fp gg_13_5_otus/rep_set/99_otus.fasta
	#assign_taxonomy:id_to_taxonomy_fp gg_13_5_otus/taxonomy/99_otu_taxonomy.txt

pick_open_reference_otus.py -i 1300_split/seqs.fna -o 1300_openref/99_otus_gg -p parameters0.99gg.txt -r gg_13_5_otus/rep_set/99_otus.fasta 
summarize_taxa_through_plots.py -i 1300_openref/99_otus_gg/otu_table_mc2_w_tax_no_pynast_failures.biom -o 1300_openref/99_otus_gg/taxa_summary
biom convert -i 1300_openref/99_otus_gg/otu_table_mc2_w_tax_no_pynast_failures.biom -o 1300_openref/99_otus_gg/otu_table_convert.txt --to-tsv --header-key taxonomy --output-metadata-id "ConsensusLineage"
biom summarize-table -i 1300_openref/99_otus_gg/otu_table_mc2_w_tax_no_pynast_failures.biom -o 1300_openref/99_otus_gg/otu_qualitative.txt --qualitative
biom summarize-table -i 1300_openref/99_otus_gg/otu_table_mc2_w_tax_no_pynast_failures.biom -o 1300_openref/99_otus_gg/otu_scaffold_num.txt

#manually removed chloroplast sequences from file otu_table_convert.txt --> otu_table_convert_no_chloro.txt
biom convert -i 1300_openref/99_otus_gg/otu_table_convert_no_chloro.txt -o 1300_openref/99_otus_gg/otu_table_convert_no_chloro.biom --to-hdf5 --table-type="OTU table"  --process-obs-metadata taxonomy

#alpha rarefaction curves
multiple_rarefactions.py -i 1300_openref/99_otus_gg/otu_table_convert_no_chloro.biom -m 10 -x 260 -s 10 -n 1000 -o 1300_openref/99_otus_gg/rare_10-260_n=1000/
alpha_diversity.py -i 1300_openref/99_otus_gg/rare_10-260_n=1000/ -o 1300_openref/99_otus_gg/alpha_rare_10-260_n=1000/ -t 1300_openref/99_otus_gg/rep_set.tre -m observed_species,chao1,PD_whole_tree  
collate_alpha.py -i 1300_openref/99_otus_gg/alpha_rare_10-260_n=1000/ -o 1300_openref/99_otus_gg/alpha_collated_10-260_n=1000/
make_rarefaction_plots.py -i 1300_openref/99_otus_gg/alpha_collated_10-260_n=1000/ -m mapping2.txt -o 1300_openref/99_otus_gg/alpha_collated_plots_10-260_n=1000/


#-------------------------------------
#Obtaining sequences belonging to dominant Asaia OTU 808997 using asaiaunaligned.pl script

./asaiaunaligned.pl seqs.fna final_otu_map_mc2.txt 808997  > asaia_unaln.fa

# asaiaunaligned.pl script
#!/usr/bin/env perl
use strict;
use warnings;

open(OTUMAP, $ARGV[1]);
my %otuseqs;
while(my $line = <OTUMAP>){
    chomp $line;
    my @o = split(/\t/, $line);
    next unless $o[0] eq $ARGV[2];
    for(my $i=1; $i<@o; $i++){
        $otuseqs{$o[$i]}=1;
    }
}

open(SEQFILE, $ARGV[0]);
while(my $line = <SEQFILE>){
    next unless $line =~ />(.+) (.+) orig_bc/;
    if(exists $otuseqs{$1}){
        my $seq = <SEQFILE>;
        print ">$1\n$seq";
    }
}


#-------------------------------------
#Clustering at 100% similiarity the V4 region of sequences that clustered to the dominant Asaia OTU at 99% similairty

#aligned the sequences in QIIME using the default settings in align_seqs.py
align_seqs.py -i asaia_unaln.fna

#used pcr.seqs in Mothur to trim the alignment to the positions of the 515F and 806R primers (V4 region - GTGCCAGCMGCCGCGGTAA;GACTACHVGGGTWTCTAAT)
pcr.seqs(fasta=pynast_aligned/asaia_unaln_aligned.fasta, oligos=v4oligos.txt, pdiffs=4, keepprimer=t)

#removed all gaps from the alignment using Mothur
degap.seqs(fasta=pynast_aligned/asaia_unaln_aligned.pcr.fasta)

#repeated previous analysis steps that were applied to the full length seqs
split_libraries.py -m mapping3.txt -f v4asaia_unaln_aligned.pcr.ng.fasta -b 0 -p -j run_prefix -L 1500 -o v4Asaia_split

#pick OTUs 1.00 similarity, min OTU size 1
pick_open_reference_otus.py -i v4Asaia_split/seqs.fna -o v4Asaia_openref/100_otus_gg -p parameters1.00gg.txt -r gg_13_5_otus/rep_set/99_otus.fasta --min_otu_size 1
summarize_taxa_through_plots.py -i v4Asaia_openref/100_otus_gg/otu_table_mc1_w_tax_no_pynast_failures.biom -o v4Asaia_openref/100_otus_gg/taxa_summary 
biom convert -i v4Asaia_openref/100_otus_gg/otu_table_mc1_w_tax_no_pynast_failures.biom -o v4Asaia_openref/100_otus_gg/otu_table_convert.txt --to-tsv --header-key taxonomy --output-metadata-id "ConsensusLineage" 
 
 
 
#-------------------------------------
#Clustering at 100% similiarity the near full-length sequences that clustered to the dominant Asaia OTU at 99% similairty
#select sequences from file asaia_unaln.fna that are between 1300 and 1500 bp
	split_libraries.py  -f asaia_unaln.fna -b 0 -p -j run_prefix -l 1300 -L 1500 -o Asaia_split -m mapping3.txt 

	
#open ref OTU picking using the seqs.fna file output from above
#parameters1.00gg.txt
	pick_otus:similarity 1.00
	assign_taxonomy:assignment_method rdp
	assign_taxonomy:reference_seqs_fp gg_13_5_otus/rep_set/99_otus.fasta
	assign_taxonomy:id_to_taxonomy_fp gg_13_5_otus/taxonomy/99_otu_taxonomy.txt

#pick OTUs 1.00 similarity, min OTU size 1
	pick_open_reference_otus.py -i Asaia_split/seqs.fna -o Asaia_openref/100_otus_gg -p parameters1.00gg.txt -r gg_13_5_otus/rep_set/99_otus.fasta --min_otu_size 1

summarize_taxa_through_plots.py -i Asaia_openref/100_otus_gg/otu_table_mc1_w_tax_no_pynast_failures.biom -o Asaia_openref/100_otus_gg/taxa_summary
biom convert -i Asaia_openref/100_otus_gg/otu_table_mc1_w_tax_no_pynast_failures.biom -o Asaia_openref/100_otus_gg/otu_table_convert.txt --to-tsv --header-key taxonomy --output-metadata-id "ConsensusLineage"
biom summarize-table -i Asaia_openref/100_otus_gg/otu_table_mc1_w_tax_no_pynast_failures.biom -o Asaia_openref/100_otus_gg/otu_qualitative.txt --qualitative
biom summarize-table -i Asaia_openref/100_otus_gg/otu_table_mc1_w_tax_no_pynast_failures.biom -o Asaia_openref/100_otus_gg/otu_scaffold_num.txt
