# Supplementary material for: Near full-length 16S rRNA gene next-generation sequencing revealed Asaia as a common midgut bacterium of wild and domesticated Queensland fruit fly larvae
Source: Microbiome. 2018 May 5;6:85. doi: 10.1186/s40168-018-0463-y (PMC5935925; doi:10.1186/s40168-018-0463-y)
Supplement: Supplementary file 5 — Mapping2. (TXT 3 kb) [file 40168_2018_463_MOESM5_ESM.txt]

#Additional file 5 - mapping2.txt
#SampleID	BarcodeSequence	LinkerPrimerSequence	run_prefix	wild_v_domesticated	location	Source	Description
#Mapping file for the QIIME analysis package.
Bux.P.C1			L101	wild	Buxton	Buxton_Peach_C
Bux.P.C2			L102	wild	Buxton	Buxton_Peach_C
Bux.P.C3			L103	wild	Buxton	Buxton_Peach_C
Bux.P.D1			L104	wild	Buxton	Buxton_Peach_D
Bux.P.D2			L106	wild	Buxton	Buxton_Peach_D
Bux.P.E1			L107	wild	Buxton	Buxton_Peach_E
Bux.P.E2			L108	wild	Buxton	Buxton_Peach_E
Bux.P.E3			L109	wild	Buxton	Buxton_Peach_E
Bux.P.A1			L114	wild	Buxton	Buxton_Peach_A
Bux.P.A2			L115	wild	Buxton	Buxton_Peach_A
Bux.P.A3			L116	wild	Buxton	Buxton_Peach_A
Bux.P.F1			L118	wild	Buxton	Buxton_Peach_F
Bux.P.F2			L119	wild	Buxton	Buxton_Peach_F
Bux.P.F3			L120	wild	Buxton	Buxton_Peach_F
Bux.P.B1			L121	wild	Buxton	Buxton_Peach_B
Bux.P.B2			L122	wild	Buxton	Buxton_Peach_B
Bux.P.B3			L123	wild	Buxton	Buxton_Peach_B
Bux.P.G1			L128	wild	Buxton	Buxton_Peach_G
Bux.P.G2			L129	wild	Buxton	Buxton_Peach_G
Bux.P.G3			L130	wild	Buxton	Buxton_Peach_G
Tum.P.C1			L148	wild	Tumut	Tumut_Peach_C
Tum.P.C2			L149	wild	Tumut	Tumut_Peach_C
Tum.P.C3			L150	wild	Tumut	Tumut_Peach_C
Tum.P.A1			L151	wild	Tumut	Tumut_Peach_A
Tum.P.A2			L152	wild	Tumut	Tumut_Peach_A
Tum.P.A3			L154	wild	Tumut	Tumut_Peach_A
Tum.P.D1			L159	wild	Tumut	Tumut_Peach_D
Tum.P.D2			L160	wild	Tumut	Tumut_Peach_D
Tum.P.D3			L161	wild	Tumut	Tumut_Peach_D
Tum.P.B1			L165	wild	Tumut	Tumut_Peach_B
Tum.P.B2			L166	wild	Tumut	Tumut_Peach_B
Tum.P.B3			L167	wild	Tumut	Tumut_Peach_B
Tum.P.E1			L168	wild	Tumut	Tumut_Peach_E
Tum.P.E2			L169	wild	Tumut	Tumut_Peach_E
Tum.P.E3			L170	wild	Tumut	Tumut_Peach_E
GPII.Col.1			L32	domesticated	Ourimbah	GPII_Carrot_Colony
GPII.Col.2			L33	domesticated	Ourimbah	GPII_Carrot_Colony
GPII.Col.3			L36	domesticated	Ourimbah	GPII_Carrot_Colony
GPII.Col.4			L38	domesticated	Ourimbah	GPII_Carrot_Colony
GPII.Col.5			L39	domesticated	Ourimbah	GPII_Carrot_Colony
GPII.Col.6			L40	domesticated	Ourimbah	GPII_Carrot_Colony
FFPF.Col.1			L433	domesticated	Menangle	FFPF_Carrot_Colony
FFPF.Col.2			L434	domesticated	Menangle	FFPF_Carrot_Colony
FFPF.Col.3			L436	domesticated	Menangle	FFPF_Carrot_Colony
FFPF.Col.4			L437	domesticated	Menangle	FFPF_Carrot_Colony
FFPF.Col.5			L438	domesticated	Menangle	FFPF_Carrot_Colony
FFPF.Col.6			L442	domesticated	Menangle	FFPF_Carrot_Colony
FFPF.Col.7			L443	domesticated	Menangle	FFPF_Carrot_Colony
FFPF.Col.8			L444	domesticated	Menangle	FFPF_Carrot_Colony
GPII.Col.7			L49	domesticated	Ourimbah	GPII_Carrot_Colony
GPII.Col.8			L51	domesticated	Ourimbah	GPII_Carrot_Colony
GPII.Col.9			L52	domesticated	Ourimbah	GPII_Carrot_Colony
MQ.Col.1			MQ04	domesticated	Macquarie Park	MU_Carrot_Colony
MQ.Col.2			MQ05	domesticated	Macquarie Park	MU_Carrot_Colony
MQ.Col.3			MQ06	domesticated	Macquarie Park	MU_Carrot_Colony
MQ.Col.4			MQ07	domesticated	Macquarie Park	MU_Carrot_Colony
MQ.Col.5			MQ08	domesticated	Macquarie Park	MU_Carrot_Colony
MQ.Col.6			MQ09	domesticated	Macquarie Park	MU_Carrot_Colony
PBS			PBS	control	control	control
