# Supplementary material for: Near full-length 16S rRNA gene next-generation sequencing revealed Asaia as a common midgut bacterium of wild and domesticated Queensland fruit fly larvae
Source: Microbiome. 2018 May 5;6:85. doi: 10.1186/s40168-018-0463-y (PMC5935925; doi:10.1186/s40168-018-0463-y)
Supplement: Supplementary file 6 — Mapping3. (TXT 3 kb) [file 40168_2018_463_MOESM6_ESM.txt]

#Additional file 6 - mapping3.txt
#SampleID	BarcodeSequence	LinkerPrimerSequence	run_prefix	wild_v_domesticated	location	Source	Description
#Mapping file for the QIIME analysis package.
Bux.P.C1			Bux.P.C1	wild	Buxton	Buxton_Peach_C
Bux.P.C2			Bux.P.C2	wild	Buxton	Buxton_Peach_C
Bux.P.C3			Bux.P.C3	wild	Buxton	Buxton_Peach_C
Bux.P.D1			Bux.P.D1	wild	Buxton	Buxton_Peach_D
Bux.P.D2			Bux.P.D2	wild	Buxton	Buxton_Peach_D
Bux.P.E1			Bux.P.E1	wild	Buxton	Buxton_Peach_E
Bux.P.E2			Bux.P.E2	wild	Buxton	Buxton_Peach_E
Bux.P.E3			Bux.P.E3	wild	Buxton	Buxton_Peach_E
Bux.P.A1			Bux.P.A1	wild	Buxton	Buxton_Peach_A
Bux.P.A2			Bux.P.A2	wild	Buxton	Buxton_Peach_A
Bux.P.A3			Bux.P.A3	wild	Buxton	Buxton_Peach_A
Bux.P.F1			Bux.P.F1	wild	Buxton	Buxton_Peach_F
Bux.P.F2			Bux.P.F2	wild	Buxton	Buxton_Peach_F
Bux.P.F3			Bux.P.F3	wild	Buxton	Buxton_Peach_F
Bux.P.B1			Bux.P.B1	wild	Buxton	Buxton_Peach_B
Bux.P.B2			Bux.P.B2	wild	Buxton	Buxton_Peach_B
Bux.P.B3			Bux.P.B3	wild	Buxton	Buxton_Peach_B
Bux.P.G1			Bux.P.G1	wild	Buxton	Buxton_Peach_G
Bux.P.G2			Bux.P.G2	wild	Buxton	Buxton_Peach_G
Bux.P.G3			Bux.P.G3	wild	Buxton	Buxton_Peach_G
Tum.P.C1			Tum.P.C1	wild	Tumut	Tumut_Peach_C
Tum.P.C2			Tum.P.C2	wild	Tumut	Tumut_Peach_C
Tum.P.C3			Tum.P.C3	wild	Tumut	Tumut_Peach_C
Tum.P.A1			Tum.P.A1	wild	Tumut	Tumut_Peach_A
Tum.P.A2			Tum.P.A2	wild	Tumut	Tumut_Peach_A
Tum.P.A3			Tum.P.A3	wild	Tumut	Tumut_Peach_A
Tum.P.D1			Tum.P.D1	wild	Tumut	Tumut_Peach_D
Tum.P.D2			Tum.P.D2	wild	Tumut	Tumut_Peach_D
Tum.P.D3			Tum.P.D3	wild	Tumut	Tumut_Peach_D
Tum.P.B1			Tum.P.B1	wild	Tumut	Tumut_Peach_B
Tum.P.B2			Tum.P.B2	wild	Tumut	Tumut_Peach_B
Tum.P.B3			Tum.P.B3	wild	Tumut	Tumut_Peach_B
Tum.P.E1			Tum.P.E1	wild	Tumut	Tumut_Peach_E
Tum.P.E2			Tum.P.E2	wild	Tumut	Tumut_Peach_E
Tum.P.E3			Tum.P.E3	wild	Tumut	Tumut_Peach_E
GPII.Col.1			GPII.Col.1	domesticated	Ourimbah	GPII_Carrot_Colony
GPII.Col.2			GPII.Col.2	domesticated	Ourimbah	GPII_Carrot_Colony
GPII.Col.3			GPII.Col.3	domesticated	Ourimbah	GPII_Carrot_Colony
GPII.Col.4			GPII.Col.4	domesticated	Ourimbah	GPII_Carrot_Colony
GPII.Col.5			GPII.Col.5	domesticated	Ourimbah	GPII_Carrot_Colony
GPII.Col.6			GPII.Col.6	domesticated	Ourimbah	GPII_Carrot_Colony
FFPF.Col.1			FFPF.Col.1	domesticated	Menangle	FFPF_Carrot_Colony
FFPF.Col.2			FFPF.Col.2	domesticated	Menangle	FFPF_Carrot_Colony
FFPF.Col.3			FFPF.Col.3	domesticated	Menangle	FFPF_Carrot_Colony
FFPF.Col.4			FFPF.Col.4	domesticated	Menangle	FFPF_Carrot_Colony
FFPF.Col.5			FFPF.Col.5	domesticated	Menangle	FFPF_Carrot_Colony
FFPF.Col.6			FFPF.Col.6	domesticated	Menangle	FFPF_Carrot_Colony
FFPF.Col.7			FFPF.Col.7	domesticated	Menangle	FFPF_Carrot_Colony
FFPF.Col.8			FFPF.Col.8	domesticated	Menangle	FFPF_Carrot_Colony
GPII.Col.7			GPII.Col.7	domesticated	Ourimbah	GPII_Carrot_Colony
GPII.Col.8			GPII.Col.8	domesticated	Ourimbah	GPII_Carrot_Colony
GPII.Col.9			GPII.Col.9	domesticated	Ourimbah	GPII_Carrot_Colony
MQ.Col.1			MQ.Col.1	domesticated	Macquarie Park	MU_Carrot_Colony
MQ.Col.2			MQ.Col.2	domesticated	Macquarie Park	MU_Carrot_Colony
MQ.Col.3			MQ.Col.3	domesticated	Macquarie Park	MU_Carrot_Colony
MQ.Col.4			MQ.Col.4	domesticated	Macquarie Park	MU_Carrot_Colony
MQ.Col.5			MQ.Col.5	domesticated	Macquarie Park	MU_Carrot_Colony
MQ.Col.6			MQ.Col.6	domesticated	Macquarie Park	MU_Carrot_Colony
PBS			PBS	control	control	control
