# Supplementary material for: Near full-length 16S rRNA gene next-generation sequencing revealed Asaia as a common midgut bacterium of wild and domesticated Queensland fruit fly larvae
Source: Microbiome. 2018 May 5;6:85. doi: 10.1186/s40168-018-0463-y (PMC5935925; doi:10.1186/s40168-018-0463-y)
Supplement: Supplementary file 8 — Amount of amplified DNA. (XLSX 11 kb) [file 40168_2018_463_MOESM8_ESM.xlsx]

## Sheet: Sheet1
Larval ID	Sample ID	Amplified DNA after 3 rounds PCR (ng/µL)
L114	Bux.P.A1	5.68
L115	Bux.P.A2	0.299
L116	Bux.P.A3	0.828
L121	Bux.P.B1	2.48
L122	Bux.P.B2	0.111
L123	Bux.P.B3	0.444
L101	Bux.P.C1	0.112
L102	Bux.P.C2	0.123
L103	Bux.P.C3	0.152
L104	Bux.P.D1	0.189
L106	Bux.P.D2	0.134
L107	Bux.P.E1	1.9
L108	Bux.P.E2	0.88
L109	Bux.P.E3	0.444
L118	Bux.P.F1	0.68
L119	Bux.P.F2	1.01
L120	Bux.P.F3	0.808
L128	Bux.P.G1	0.398
L129	Bux.P.G2	2.4
L130	Bux.P.G3	0.201
L433	FFPF.Col.1	0.144
L434	FFPF.Col.2	0.154
L436	FFPF.Col.3	0.146
L437	FFPF.Col.4	0.123
L438	FFPF.Col.5	0.125
L442	FFPF.Col.6	0.0932
L443	FFPF.Col.7	0.119
L444	FFPF.Col.8	1.88
L32	GPII.Col.1	0.367
L33	GPII.Col.2	0.2
L36	GPII.Col.3	0.708
L38	GPII.Col.4	0.178
L39	GPII.Col.5	0.232
L40	GPII.Col.6	1.37
L49	GPII.Col.7	0.123
L51	GPII.Col.8	0.291
L52	GPII.Col.9	0.56
MQ04	MQ.Col.1	0.408
MQ05	MQ.Col.2	0.68
MQ06	MQ.Col.3	0.109
MQ07	MQ.Col.4	0.31
MQ08	MQ.Col.5	0.133
MQ09	MQ.Col.6	1.59
L151	Tum.P.A1	0.984
L152	Tum.P.A2	0.656
L154	Tum.P.A3	0.314
L165	Tum.P.B1	0.161
L166	Tum.P.B2	0.215
L167	Tum.P.B3	5.04
L148	Tum.P.C1	0.156
L149	Tum.P.C2	0.134
L150	Tum.P.C3	0.0856
L159	Tum.P.D1	3.84
L160	Tum.P.D2	2.94
L161	Tum.P.D3	1.96
L168	Tum.P.E1	0.892
L169	Tum.P.E2	6
L170	Tum.P.E3	0.792
PBS - Carrot Colony		0.132
PBS 28.8.15		0.0868
PBS 6.2.15		0.111
Positive Control E.coli #23		6.32
