# Supplementary material for: Near full-length 16S rRNA gene next-generation sequencing revealed Asaia as a common midgut bacterium of wild and domesticated Queensland fruit fly larvae
Source: Microbiome. 2018 May 5;6:85. doi: 10.1186/s40168-018-0463-y (PMC5935925; doi:10.1186/s40168-018-0463-y)
Supplement: Supplementary file 11 — OTU table. (XLSX 51 kb) [file 40168_2018_463_MOESM11_ESM.xlsx]

## Sheet: otu_table(orig)
# Constructed from biom file
#OTU ID	Tum.P.A1	Tum.P.D3	FFPF.Col.6	FFPF.Col.8	FFPF.Col.4	FFPF.Col.7	FFPF.Col.3	FFPF.Col.5	FFPF.Col.2	Tum.P.C1	Tum.P.C2	Tum.P.E3	GPII.Col.2	GPII.Col.3	Tum.P.E1	Tum.P.B1	Bux.P.B1	Bux.P.G1	Bux.P.G2	Bux.P.G3	Tum.P.A2	Bux.P.A1	Bux.P.A2	Bux.P.A3	Tum.P.A3	Tum.P.D1	Tum.P.D2	Bux.P.B2	Bux.P.E3	Bux.P.F1	Bux.P.F2	Bux.P.F3	Bux.P.B3	Tum.P.B2	Tum.P.B3	Tum.P.E2	GPII.Col.1	GPII.Col.4	GPII.Col.5	GPII.Col.6	FFPF.Col.1	GPII.Col.7	GPII.Col.8	GPII.Col.9	MQ.Col.1	MQ.Col.2	MQ.Col.3	MQ.Col.4	MQ.Col.5
1144799	2	1	0	0	0	0	0	0	0	0	0	0	0	0	0	0	0	0	0	0	0	0	0	0	0	0	0	0	0	0	0	0	0	0	0	0	0	0	0	0	0	0	0	0	0	0	0	0	0
805300	0	0	1	33	1	3	1	2	1	0	0	0	0	0	0	0	0	0	0	0	0	0	0	0	0	0	0	0	0	0	0	0	0	0	0	0	0	0	0	0	0	0	0	0	0	0	0	0	0
1125794	0	1	0	0	0	0	0	0	0	1	1	1	2	1	1	1	1	0	0	0	0	0	0	0	0	0	0	0	0	0	0	0	0	0	0	0	0	0	0	0	0	0	0	0	0	0	0	0	0
4457	1	0	0	0	0	0	0	0	0	1	0	0	0	0	0	0	0	5	1	0	0	0	0	0	0	0	0	0	0	0	0	0	0	0	0	0	0	0	0	0	0	0	0	0	0	0	0	0	0
4377925	0	0	0	0	0	0	0	0	0	0	0	0	0	0	0	0	0	21	33	3	0	0	0	0	0	0	0	0	0	0	0	0	0	0	0	0	0	0	0	0	0	0	0	0	0	0	0	0	0
538677	1	0	0	0	0	0	0	0	0	0	0	0	0	0	0	0	0	0	0	0	2	0	0	0	0	0	0	0	0	0	0	0	0	0	0	0	0	0	0	0	0	0	0	0	0	0	0	0	0
272491	0	0	0	0	0	0	0	0	0	0	0	0	0	0	0	0	0	4	0	0	0	0	0	0	0	0	0	0	0	0	0	0	0	0	0	0	0	0	0	0	0	0	0	0	0	0	0	0	0
246692	379	861	0	0	0	0	0	0	0	176	7	0	0	0	0	0	0	1	0	0	82	8	6	154	39	487	107	0	0	0	0	0	0	0	0	0	0	0	0	0	0	0	0	0	0	0	0	0	0
1091629	0	0	0	0	0	0	0	0	0	0	0	0	0	0	0	0	206	0	0	0	0	0	0	0	0	0	0	2	0	0	0	0	0	0	0	0	0	0	0	0	0	0	0	0	0	0	0	0	0
808997	16	11	4	148	6	3	8	0	10	23	41	18	98	140	53	170	156	93	373	25	3	174	294	302	1	1	7	198	626	215	314	123	55	245	254	39	556	98	21	539	74	21	26	175	155	243	21	74	109
1085151	0	0	0	0	0	0	0	0	0	0	0	0	0	0	0	0	18	0	0	0	0	0	0	0	0	0	0	30	0	0	0	0	0	0	0	0	0	0	0	0	0	0	0	0	0	0	0	0	0
240363	0	0	0	0	0	0	0	0	0	0	0	0	0	0	0	0	0	0	3	0	0	0	0	0	0	0	0	0	0	0	0	0	0	0	0	0	0	0	0	0	0	0	0	0	0	0	0	0	0
1096498	0	0	0	0	0	0	0	0	0	0	0	0	0	1	0	0	0	0	0	0	0	0	0	0	0	0	0	0	0	0	0	0	0	0	0	0	0	0	0	0	0	0	0	0	0	0	0	1	0
4461086	0	3	0	0	0	0	0	0	0	0	0	0	0	0	0	0	0	32	352	16	0	10	26	10	0	0	0	0	0	0	0	0	0	0	0	0	0	0	0	0	0	0	0	0	0	0	0	0	0
4428	1	5	0	0	0	0	0	0	0	1	0	0	0	0	0	0	0	0	0	0	0	0	0	0	0	0	0	0	0	0	0	0	0	0	0	0	0	0	0	0	0	0	0	0	0	0	0	0	0
812745	0	0	0	0	0	0	0	0	0	0	0	0	0	0	0	0	0	0	0	0	0	0	0	0	0	0	0	0	0	0	0	0	0	0	0	0	0	0	0	0	0	0	0	0	0	0	0	0	0
195188	0	3	0	0	0	0	0	0	0	0	0	0	0	0	0	0	0	0	0	1	0	0	0	0	0	0	0	0	0	0	0	0	0	0	0	0	0	0	0	0	0	0	0	0	0	0	0	0	0
818500	0	2	0	0	0	0	0	0	0	0	0	0	0	0	0	0	0	0	0	0	0	0	0	0	0	0	0	0	0	0	0	0	0	0	0	0	0	0	0	0	0	0	0	0	0	0	0	0	0
New.CleanUp.ReferenceOTU0	0	0	0	0	0	0	0	0	0	1	0	0	0	0	0	0	30	0	0	0	0	0	0	0	0	0	0	58	0	0	0	0	4	0	0	0	0	0	0	0	0	0	0	0	0	0	0	0	0
New.CleanUp.ReferenceOTU1	1	0	0	0	0	0	0	0	0	3	0	0	0	0	0	0	0	0	0	0	0	0	0	0	0	0	0	0	0	0	0	0	0	0	0	0	0	0	0	0	0	0	0	0	0	0	0	0	0
New.CleanUp.ReferenceOTU2	2	0	0	0	0	0	0	0	0	0	0	0	0	0	0	0	0	0	0	0	0	0	0	0	0	0	0	0	0	0	0	0	0	0	0	0	0	0	0	0	0	0	0	0	0	0	0	0	0
New.CleanUp.ReferenceOTU8	0	0	0	0	0	0	0	0	0	0	0	0	0	0	0	0	0	0	0	0	0	0	0	0	0	0	0	0	0	0	0	0	0	0	0	0	0	0	0	0	0	0	0	0	0	0	0	0	0
New.CleanUp.ReferenceOTU10	0	2	0	0	0	0	0	0	0	0	1	0	0	0	0	0	0	0	0	0	0	0	0	0	0	0	0	0	0	0	0	0	0	0	0	0	0	0	0	0	0	0	0	0	0	0	0	0	0
New.CleanUp.ReferenceOTU11	0	1	0	0	0	0	0	0	0	0	0	0	0	1	0	0	0	0	0	0	0	0	0	0	0	0	0	0	0	0	0	1	0	0	0	0	1	0	0	0	0	0	0	0	0	0	0	0	0
New.CleanUp.ReferenceOTU12	0	2	0	0	0	0	0	0	0	0	0	0	0	0	0	0	0	0	0	0	0	0	0	0	0	0	0	0	0	0	0	0	0	0	0	0	0	0	0	0	0	0	0	0	0	0	0	0	0
New.CleanUp.ReferenceOTU13	0	0	7	415	8	51	6	10	0	0	0	0	0	0	0	0	0	0	0	0	0	0	0	0	0	0	0	0	0	0	0	0	0	0	0	0	0	0	0	0	11	0	0	0	0	0	0	0	0
New.CleanUp.ReferenceOTU14	0	0	0	0	0	0	0	0	0	0	0	0	0	0	0	0	0	0	0	0	0	0	0	0	0	0	0	0	0	0	0	0	0	0	0	0	0	0	0	0	0	0	0	0	0	0	0	0	0
New.CleanUp.ReferenceOTU17	0	0	0	0	0	0	0	0	0	0	0	49	0	0	74	0	1	0	0	0	0	0	0	0	0	0	0	2	0	1	0	2	0	0	0	15	0	0	0	0	0	0	0	0	0	0	0	0	0
New.CleanUp.ReferenceOTU18	0	0	0	0	0	0	0	0	0	0	0	32	0	0	21	0	30	0	0	0	0	0	0	0	0	0	0	52	0	10	9	15	0	0	0	10	0	0	0	0	0	0	0	0	0	0	0	0	0
New.CleanUp.ReferenceOTU19	0	0	0	0	0	0	0	0	1	0	0	0	0	0	0	0	0	0	0	0	0	0	0	0	0	0	0	0	0	0	0	0	0	0	0	0	0	0	0	0	1	0	0	0	0	0	0	0	0
New.CleanUp.ReferenceOTU20	0	0	0	0	0	0	0	0	0	0	0	0	0	0	0	2	0	1	0	0	0	0	0	0	0	0	0	0	2	0	0	0	0	0	0	0	0	0	0	1	0	0	0	0	0	0	0	1	0
New.CleanUp.ReferenceOTU22	0	1	0	0	0	0	0	0	0	2	0	0	0	0	0	0	0	0	0	0	0	0	0	0	0	0	0	0	0	0	0	0	0	0	0	0	0	0	0	0	0	0	0	0	0	0	0	0	0
New.CleanUp.ReferenceOTU23	0	0	0	0	0	0	0	0	0	0	0	51	0	0	50	0	0	0	0	0	0	0	0	0	0	0	0	0	0	0	0	0	0	0	0	28	0	0	0	0	0	0	0	0	0	0	0	0	0
New.CleanUp.ReferenceOTU25	4	28	0	0	0	0	0	0	0	3	0	0	0	0	0	0	0	0	0	0	2	1	1	2	5	22	11	0	0	0	0	0	0	0	0	0	0	0	0	0	0	0	0	0	0	0	0	0	0
New.CleanUp.ReferenceOTU31	0	0	0	0	0	0	0	0	0	0	0	76	0	0	146	0	0	0	0	0	0	0	0	0	0	0	0	0	0	0	0	0	0	0	0	48	0	0	0	0	0	0	0	0	0	0	0	0	0
New.CleanUp.ReferenceOTU32	0	0	0	0	1	0	0	0	0	0	0	85	0	0	76	0	345	0	0	0	0	0	0	0	0	0	0	6	0	0	0	0	0	0	0	30	0	0	0	0	0	0	0	0	0	0	0	0	0
New.CleanUp.ReferenceOTU34	0	0	0	0	0	0	0	0	0	0	0	0	0	0	0	0	0	1	11	0	0	0	2	0	0	0	0	0	0	0	0	0	0	0	0	0	0	0	0	0	0	0	0	0	0	0	0	0	0
New.CleanUp.ReferenceOTU35	0	0	0	0	0	0	0	0	0	0	0	0	0	0	0	0	0	0	0	0	0	0	0	0	0	0	0	0	0	0	0	0	0	0	0	0	0	0	0	0	0	0	0	85	0	0	0	0	0
New.CleanUp.ReferenceOTU38	0	0	0	0	0	0	0	0	0	0	0	0	0	0	0	0	0	0	0	0	0	0	0	0	0	0	0	1	0	0	0	0	0	0	0	0	0	0	0	0	0	0	0	2	0	0	0	0	0
New.CleanUp.ReferenceOTU39	185	28	0	0	0	0	0	0	0	0	0	48	0	0	99	149	0	32	57	16	32	0	0	0	0	18	1	0	0	199	529	498	0	117	117	8	0	0	0	0	0	0	0	0	0	0	0	0	0
Num Seqs	592	949	12	596	16	57	15	12	12	211	50	360	100	143	520	322	787	190	830	61	121	193	329	468	45	528	126	349	628	425	852	639	59	362	371	178	557	98	21	540	86	21	26	262	155	243	21	76	109
230654	0	0	0	0	0	0	0	0	0	0	0	1	0	0	2	1	0	0	0	0	0	0	13	0	0	0	0	0	0	2	8	6	0	0	0	7	0	0	0	0	0	0	0	0	0	0	0	0	0
[truncated: 16 more columns]

## Sheet: powerpoint
# Constructed from biom file
#OTU ID		Bux.P.A1	Bux.P.A2	Bux.P.A3	Bux.P.B1	Bux.P.B2	Bux.P.B3	Bux.P.C1	Bux.P.C3	Bux.P.D1	Bux.P.D2	Bux.P.E1	Bux.P.E2	Bux.P.E3	Bux.P.F1	Bux.P.F2	Bux.P.F3	Bux.P.G1	Bux.P.G2	Bux.P.G3		Tum.P.A1	Tum.P.A2	Tum.P.A3	Tum.P.B1	Tum.P.B2	Tum.P.B3	Tum.P.C1	Tum.P.C2	Tum.P.D1	Tum.P.D2	Tum.P.D3	Tum.P.E1	Tum.P.E2	Tum.P.E3		FFPF.Col.1	FFPF.Col.2	FFPF.Col.3	FFPF.Col.4	FFPF.Col.5	FFPF.Col.6	FFPF.Col.7	FFPF.Col.8		GPII.Col.1	GPII.Col.2	GPII.Col.3	GPII.Col.4
	Asaia	174	294	302	156	198	55	6	18	3	6	9	2	628	215	314	123	94	373	25		16	3	1	172	245	254	23	41	1	7	11	53	39	18		74	10	8	6	0	4	3	148		556	98	140	98
	Gluconobacter	10	28	10	0	0	0	0	0	0	0	0	0	0	0	0	0	38	367	16		2	0	0	0	0	0	4	0	0	0	9	0	0	0		0	0	0	0	0	0	0	0		0	0	0	0
	Acetobacter	0	0	0	0	0	0	0	0	0	0	0	0	0	0	0	0	4	0	0		3	0	0	0	0	0	3	1	0	0	5	0	0	0		0	0	0	0	0	0	0	0		0	0	0	0
246692&OTU25	Leuconostoc	9	7	156	0	0	0	0	0	0	0	0	0	0	0	0	0	1	0	0		383	84	44	0	0	0	179	7	509	118	889	0	0	0		0	0	0	0	0	0	0	0		0	0	0	0
	Pantoea/Erwinia	0	0	0	0	0	0	0	0	0	0	0	0	0	199	529	498	32	57	16		186	34	0	149	117	117	0	0	18	1	28	99	8	48		0	0	0	0	0	0	0	0		0	0	0	0
	Enterobacter	0	0	0	551	8	0	0	0	0	0	0	0	0	0	0	0	0	0	0		0	0	0	0	0	0	0	0	0	0	0	272	106	212		0	0	0	1	0	0	0	0		0	0	0	0
	f_Enterobacteriaceae	0	0	0	31	54	0	0	0	0	9	0	0	0	11	9	17	0	0	0		0	0	0	0	0	0	0	0	0	0	0	95	25	81		0	0	0	0	0	0	0	0		0	0	0	0
	Klebsiella	0	0	0	48	88	4	0	0	0	0	0	0	0	0	0	0	0	0	0		0	0	0	0	0	0	1	0	0	0	0	0	0	0		0	0	0	0	0	0	0	0		0	0	0	0
4377925	Providencia	0	0	0	0	0	0	0	0	0	0	0	0	0	0	0	0	21	33	3		0	0	0	0	0	0	0	0	0	0	0	0	0	0		0	0	0	0	0	0	0	0		0	0	0	0
New.CleanUp.ReferenceOTU14	Tatumella	0	0	0	0	0	0	0	0	0	18	0	0	0	0	0	0	0	0	0		0	0	0	0	0	0	0	0	0	0	0	0	0	0		0	0	0	0	0	0	0	0		0	0	0	0
	Methylobacterium	0	0	0	1	0	0	0	0	0	0	0	0	0	0	0	0	0	0	0		0	0	0	1	0	0	1	1	0	0	3	1	0	1		0	0	0	0	0	0	0	0		0	2	1	0
805300&OTU13	f_Halomonadaceae	0	0	0	0	0	0	0	0	0	0	0	0	0	0	0	0	0	0	0		0	0	0	0	0	0	0	0	0	0	0	0	0	0		11	1	7	9	12	8	54	448		0	0	0	0
New.CleanUp.ReferenceOTU35	Pseudomonas	0	0	0	0	0	0	0	0	0	0	0	0	0	0	0	0	0	0	0		0	0	0	0	0	0	0	0	0	0	0	0	0	0		0	0	0	0	0	0	0	0		0	0	0	0
	Other	0	0	0	0	1	0	0	0	0	0	0	0	0	0	0	1	0	0	1		2	0	0	0	0	0	0	0	0	0	4	0	0	0		1	1	0	0	0	0	0	0		1	0	2	0
Total Seqs		193	329	468	787	349	59	6	18	3	33	9	2	628	425	852	639	190	830	61	0	592	121	45	322	362	371	211	50	528	126	949	520	178	360	0	86	12	15	16	12	12	57	596	0	557	100	143	98
[truncated: 14 more columns]

## Sheet: otu_table(pooled_Ident_OTUs)
# Constructed from biom file
#OTU ID	Bux.P.A1	Bux.P.A2	Bux.P.A3	Bux.P.B1	Bux.P.B2	Bux.P.B3	Bux.P.C1	Bux.P.C3	Bux.P.D1	Bux.P.D2	Bux.P.E1	Bux.P.E2	Bux.P.E3	Bux.P.F1	Bux.P.F2	Bux.P.F3	Bux.P.G1	Bux.P.G2	Bux.P.G3	Tum.P.A1	Tum.P.A2	Tum.P.A3	Tum.P.B1	Tum.P.B2	Tum.P.B3	Tum.P.C1	Tum.P.C2	Tum.P.D1	Tum.P.D2	Tum.P.D3	Tum.P.E1	Tum.P.E2	Tum.P.E3	FFPF.Col.1	FFPF.Col.2	FFPF.Col.3	FFPF.Col.4	FFPF.Col.5	FFPF.Col.6	FFPF.Col.7	FFPF.Col.8	GPII.Col.1	GPII.Col.2	GPII.Col.3	GPII.Col.4	GPII.Col.5	GPII.Col.6	GPII.Col.7	GPII.Col.8
805300&de_novo13	0	0	0	0	0	0	0	0	0	0	0	0	0	0	0	0	0	0	0	0	0	0	0	0	0	0	0	0	0	0	0	0	0	11	1	7	9	12	8	54	448	0	0	0	0	0	0	0	0
272491	0	0	0	0	0	0	0	0	0	0	0	0	0	0	0	0	4	0	0	0	0	0	0	0	0	0	0	0	0	0	0	0	0	0	0	0	0	0	0	0	0	0	0	0	0	0	0	0	0
818500	0	0	0	0	0	0	0	0	0	0	0	0	0	0	0	0	0	0	0	0	0	0	0	0	0	0	0	0	0	2	0	0	0	0	0	0	0	0	0	0	0	0	0	0	0	0	0	0	0
de_novo1	0	0	0	0	0	0	0	0	0	0	0	0	0	0	0	0	0	0	0	1	0	0	0	0	0	3	0	0	0	0	0	0	0	0	0	0	0	0	0	0	0	0	0	0	0	0	0	0	0
de_novo10	0	0	0	0	0	0	0	0	0	0	0	0	0	0	0	0	0	0	0	0	0	0	0	0	0	0	1	0	0	2	0	0	0	0	0	0	0	0	0	0	0	0	0	0	0	0	0	0	0
1144799	0	0	0	0	0	0	0	0	0	0	0	0	0	0	0	0	0	0	0	2	0	0	0	0	0	0	0	0	0	1	0	0	0	0	0	0	0	0	0	0	0	0	0	0	0	0	0	0	0
808997	174	294	302	156	198	55	6	18	3	6	9	2	626	215	314	123	93	373	25	16	3	1	170	245	254	23	41	1	7	11	53	39	18	74	10	8	6	0	4	3	148	556	98	140	98	21	539	21	26
de_novo20	0	0	0	0	0	0	0	0	0	0	0	0	2	0	0	0	1	0	0	0	0	0	2	0	0	0	0	0	0	0	0	0	0	0	0	0	0	0	0	0	0	0	0	0	0	0	1	0	0
195188	0	0	0	0	0	0	0	0	0	0	0	0	0	0	0	0	0	0	1	0	0	0	0	0	0	0	0	0	0	3	0	0	0	0	0	0	0	0	0	0	0	0	0	0	0	0	0	0	0
1091629	0	0	0	206	2	0	0	0	0	0	0	0	0	0	0	0	0	0	0	0	0	0	0	0	0	0	0	0	0	0	0	0	0	0	0	0	0	0	0	0	0	0	0	0	0	0	0	0	0
de_novo23	0	0	0	0	0	0	0	0	0	0	0	0	0	0	0	0	0	0	0	0	0	0	0	0	0	0	0	0	0	0	50	28	51	0	0	0	0	0	0	0	0	0	0	0	0	0	0	0	0
de_novo31	0	0	0	0	0	0	0	0	0	0	0	0	0	0	0	0	0	0	0	0	0	0	0	0	0	0	0	0	0	0	146	48	76	0	0	0	0	0	0	0	0	0	0	0	0	0	0	0	0
de_novo32	0	0	0	345	6	0	0	0	0	0	0	0	0	0	0	0	0	0	0	0	0	0	0	0	0	0	0	0	0	0	76	30	85	0	0	0	1	0	0	0	0	0	0	0	0	0	0	0	0
812745	0	0	0	0	0	0	0	0	0	4	0	0	0	0	0	0	0	0	0	0	0	0	0	0	0	0	0	0	0	0	0	0	0	0	0	0	0	0	0	0	0	0	0	0	0	0	0	0	0
de_novo8	0	0	0	0	0	0	0	0	0	5	0	0	0	0	0	0	0	0	0	0	0	0	0	0	0	0	0	0	0	0	0	0	0	0	0	0	0	0	0	0	0	0	0	0	0	0	0	0	0
de_novo17	0	0	0	1	2	0	0	0	0	0	0	0	0	1	0	2	0	0	0	0	0	0	0	0	0	0	0	0	0	0	74	15	49	0	0	0	0	0	0	0	0	0	0	0	0	0	0	0	0
de_novo18	0	0	0	30	52	0	0	0	0	0	0	0	0	10	9	15	0	0	0	0	0	0	0	0	0	0	0	0	0	0	21	10	32	0	0	0	0	0	0	0	0	0	0	0	0	0	0	0	0
de_novo2	0	0	0	0	0	0	0	0	0	0	0	0	0	0	0	0	0	0	0	2	0	0	0	0	0	0	0	0	0	0	0	0	0	0	0	0	0	0	0	0	0	0	0	0	0	0	0	0	0
4457	0	0	0	0	0	0	0	0	0	0	0	0	0	0	0	0	5	1	0	1	0	0	0	0	0	1	0	0	0	0	0	0	0	0	0	0	0	0	0	0	0	0	0	0	0	0	0	0	0
240363	0	0	0	0	0	0	0	0	0	0	0	0	0	0	0	0	0	3	0	0	0	0	0	0	0	0	0	0	0	0	0	0	0	0	0	0	0	0	0	0	0	0	0	0	0	0	0	0	0
4461086	10	26	10	0	0	0	0	0	0	0	0	0	0	0	0	0	32	352	16	0	0	0	0	0	0	0	0	0	0	3	0	0	0	0	0	0	0	0	0	0	0	0	0	0	0	0	0	0	0
4428	0	0	0	0	0	0	0	0	0	0	0	0	0	0	0	0	0	0	0	1	0	0	0	0	0	1	0	0	0	5	0	0	0	0	0	0	0	0	0	0	0	0	0	0	0	0	0	0	0
de_novo22	0	0	0	0	0	0	0	0	0	0	0	0	0	0	0	0	0	0	0	0	0	0	0	0	0	2	0	0	0	1	0	0	0	0	0	0	0	0	0	0	0	0	0	0	0	0	0	0	0
de_novo34	0	2	0	0	0	0	0	0	0	0	0	0	0	0	0	0	1	11	0	0	0	0	0	0	0	0	0	0	0	0	0	0	0	0	0	0	0	0	0	0	0	0	0	0	0	0	0	0	0
de_novo11	0	0	0	0	0	0	0	0	0	0	0	0	0	0	0	1	0	0	0	0	0	0	0	0	0	0	0	0	0	1	0	0	0	0	0	0	0	0	0	0	0	1	0	1	0	0	0	0	0
1085151	0	0	0	18	30	0	0	0	0	0	0	0	0	0	0	0	0	0	0	0	0	0	0	0	0	0	0	0	0	0	0	0	0	0	0	0	0	0	0	0	0	0	0	0	0	0	0	0	0
de_novo0	0	0	0	30	58	4	0	0	0	0	0	0	0	0	0	0	0	0	0	0	0	0	0	0	0	1	0	0	0	0	0	0	0	0	0	0	0	0	0	0	0	0	0	0	0	0	0	0	0
246692&de_novo25	9	7	156	0	0	0	0	0	0	0	0	0	0	0	0	0	1	0	0	383	84	44	0	0	0	179	7	509	118	889	0	0	0	0	0	0	0	0	0	0	0	0	0	0	0	0	0	0	0
1125794	0	0	0	1	0	0	0	0	0	0	0	0	0	0	0	0	0	0	0	0	0	0	1	0	0	1	1	0	0	1	1	0	1	0	0	0	0	0	0	0	0	0	2	1	0	0	0	0	0
de_novo12	0	0	0	0	0	0	0	0	0	0	0	0	0	0	0	0	0	0	0	0	0	0	0	0	0	0	0	0	0	2	0	0	0	0	0	0	0	0	0	0	0	0	0	0	0	0	0	0	0
538677	0	0	0	0	0	0	0	0	0	0	0	0	0	0	0	0	0	0	0	1	2	0	0	0	0	0	0	0	0	0	0	0	0	0	0	0	0	0	0	0	0	0	0	0	0	0	0	0	0
de_novo39	0	0	0	0	0	0	0	0	0	0	0	0	0	199	529	498	32	57	16	185	32	0	149	117	117	0	0	18	1	28	99	8	48	0	0	0	0	0	0	0	0	0	0	0	0	0	0	0	0
1096498	0	0	0	0	0	0	0	0	0	0	0	0	0	0	0	0	0	0	0	0	0	0	0	0	0	0	0	0	0	0	0	0	0	0	0	0	0	0	0	0	0	0	0	1	0	0	0	0	0
de_novo38	0	0	0	0	1	0	0	0	0	0	0	0	0	0	0	0	0	0	0	0	0	0	0	0	0	0	0	0	0	0	0	0	0	0	0	0	0	0	0	0	0	0	0	0	0	0	0	0	0
4377925	0	0	0	0	0	0	0	0	0	0	0	0	0	0	0	0	21	33	3	0	0	0	0	0	0	0	0	0	0	0	0	0	0	0	0	0	0	0	0	0	0	0	0	0	0	0	0	0	0
de_novo35	0	0	0	0	0	0	0	0	0	0	0	0	0	0	0	0	0	0	0	0	0	0	0	0	0	0	0	0	0	0	0	0	0	0	0	0	0	0	0	0	0	0	0	0	0	0	0	0	0
de_novo4	0	0	0	0	0	0	0	0	0	18	0	0	0	0	0	0	0	0	0	0	0	0	0	0	0	0	0	0	0	0	0	0	0	0	0	0	0	0	0	0	0	0	0	0	0	0	0	0	0
de_novo19	0	0	0	0	0	0	0	0	0	0	0	0	0	0	0	0	0	0	0	0	0	0	0	0	0	0	0	0	0	0	0	0	0	1	1	0	0	0	0	0	0	0	0	0	0	0	0	0	0
Total OTUs	3	4	3	8	8	2	1	1	1	4	1	1	2	4	3	5	9	7	5	9	4	2	4	2	2	8	4	3	3	13	8	7	8	3	3	2	3	1	2	2	2	2	2	4	1	1	2	1	1
Total Num Seqs	193	329	468	787	349	59	6	18	3	33	9	2	628	425	852	639	190	830	61	592	121	45	322	362	371	211	50	528	126	949	520	178	360	86	12	15	16	12	12	57	596	557	100	143	98	21	540	21	26
Excluded OTUs
230654	0	13	0	0	0	0	0	0	0	0	0	0	0	2	8	6	0	0	0	0	0	0	1	0	0	0	0	0	0	0	2	7	1	0	0	0	0	0	0	0	0	0	0	0	0	0	0	0	0
[truncated: 18 more columns]
